# Supplementary material for: Specific recruitment properties of spinal reflex of thigh muscle in sprinter
Source: Sci Rep. 2025 Nov 4;15:38641. doi: 10.1038/s41598-025-22504-2 (PMC12586427; doi:10.1038/s41598-025-22504-2)
Supplement: Supplementary file 1 — Supplementary Material 1 [file 41598_2025_22504_MOESM1_ESM.xlsx]

## Sheet: Data for Fig.2
	Recruitement properties of spinal reflex
	Biceps Femoris (BF) muscle																																										Soleus (SOL) muscle
		Control-1		Control-2		Control-3		Control-4		Control-5		Control-6		Control-7		Control-8		Control-9		Control-10		Sprinter-1		Sprinter-2		Sprinter-3		Sprinter-4		Sprinter-5		Sprinter-6		Sprinter-7		Sprinter-8		Sprinter-9		Sprinter-10				Control-1		Control-2		Control-3
		stim int. (mA)	amplitude (mV)	stim int. (mA)	amplitude (mV)	stim int. (mA)	amplitude (mV)	stim int. (mA)	amplitude (mV)	stim int. (mA)	amplitude (mV)	stim int. (mA)	amplitude (mV)	stim int. (mA)	amplitude (mV)	stim int. (mA)	amplitude (mV)	stim int. (mA)	amplitude (mV)	stim int. (mA)	amplitude (mV)	stim int. (mA)	amplitude (mV)	stim int. (mA)	amplitude (mV)	stim int. (mA)	amplitude (mV)	stim int. (mA)	amplitude (mV)	stim int. (mA)	amplitude (mV)	stim int. (mA)	amplitude (mV)	stim int. (mA)	amplitude (mV)	stim int. (mA)	amplitude (mV)	stim int. (mA)	amplitude (mV)	stim int. (mA)	amplitude (mV)			stim int. (mA)	amplitude (mV)	stim int. (mA)	amplitude (mV)	stim int. (mA)	amplitude (mV)
		60	0.0159375	40	0.03	40	0.00625	40	0.0140625	60	0.01875	40	0.005625	50	0.0328125	40	0.0296875	60	0.0265625	40	0.0090625	40	0.016875	40	0.0196875	40	0.01	40	0.00875	40	0.0196875	50	0.01625	40	0.009375	50	0.01	50	0.006875	40	0.0184375			40	0	40	0.01	40	0.0090625
		70	0.0175	50	0.04	50	0.010625	50	0.0175	70	0.0246875	50	0.00625	60	0.0340625	50	0.0378125	70	0.0265625	50	0.0084375	50	0.0165625	50	0.0234375	50	0.0115625	50	0.01375	50	0.0234375	60	0.0178125	50	0.008125	60	0.00875	60	0.0071875	50	0.02375			50	0	50	0.02	50	0.01
		80	0.026875	60	0.02	60	0.0409375	60	0.02	80	0.0321875	60	0.0078125	70	0.038125	60	0.0478125	80	0.119063	60	0.006875	60	0.0240625	60	0.0228125	60	0.011875	60	0.019375	60	0.0234375	70	0.0134375	60	0.01	70	0.0271875	70	0.0065625	60	0.0240625			60	0.0084375	60	0.015	60	0.475313
		90	0.207813	70	0.01	70	0.112187	70	0.0553125	90	0.0425	70	0.0046875	80	0.0775	70	0.0090625	90	0.202813	70	0.0071875	70	0.024375	70	0.02875	70	0.0271875	70	0.0284375	70	0.0353125	80	0.0153125	70	0.011875	75	0.265937	80	0.0059375	70	0.0346875			70	0.00875	70	0.02	70	0.826875
		100	0.72125	80	0.02	80	0.132188	80	0.208437	100	0.0471875	80	0.0084375	90	0.0846875	80	0.055	100	0.413125	80	0.0103125	80	0.030625	80	0.034375	80	0.081875	80	0.03125	80	0.03375	90	0.01875	80	0.0084375	80	1.21969	80	0.0075	80	0.074375			80	0.215312	80	0.016	80	1.37031
		110	0.859688	90	0.031	90	0.289687	90	0.4925	110	0.0571875	90	0.0059375	100	0.461875	90	0.0784375	110	0.505313	90	0.0084375	90	0.113437	90	0.0403125	90	0.263437	85	0.04625	90	0.469687	100	0.013125	90	0.0084375	85	1.36312	90	0.00625	90	0.14125			90	1.4	90	0.013	90	1.6275
		120	1.36656	100	0.02625	100	0.434063	100	1.04625	120	0.0896875	100	0.0075	110	0.704063	100	0.0896875	120	0.6475	100	0.0146875	100	0.117813	100	0.0471875	100	0.859062	90	0.0425	100	0.58375	110	0.0128125	100	0.02875			95	0.100625	100	0.188438					100	0.018125	100	2.24
		130	1.97844	110	0.03	110	0.502812	110	1.01625	130	0.084375	110	0.0390625	120	0.69375	110	0.125	130	0.469687	110	0.013125	110	0.240937	110	0.053125	110	0.985	100	0.173437	110	1.04031	120	0.0128125	110	0.02625			100	0.19875	110	0.381563					110	0.0459375	110	2.05781
		140	2.19188	120	0.08125	120	0.715625			140	0.200937	120	0.115	130	0.780625	120	0.137187	140	0.6775	120	0.0253125	120	1.74562	120	0.065	120	1.04094	110	0.214375	120	1.85813	130	0.153438	120	0.031875			110	0.186875	120	0.605313					120	0.115312	120	2.6625
		150	2.20031	130	0.133125	130	0.806562			150	0.265313	130	0.211875	140	0.814063	130	0.166875			130	0.0278125	130	1.79219	130	0.073125			120	0.223438	130	1.68312	140	0.219375	130	0.2075			115	0.341562	130	0.720938					130	0.175	130	3.09437
				140	0.17875	140	0.898125			160	0.333125	140	0.367812	150	0.965313	140	0.175			140	0.029375	140	2.33062	140	0.08125			130	0.281562	140	1.68375	150	0.889375	140	0.418438			120	1.12844	140	0.799375					140	0.209687
				150	0.297187	150	0.976562			170	0.37875	150	0.5675	160	1.00937	150	0.149062			150	0.0284375	150	3.13313	150	0.1			140	0.37375			160	1.25469	150	0.868125			130	1.20781	150	0.803125
				160	0.538438					180	0.420312	160	0.829688							160	0.0440625			160	0.115			150	0.67875			170	1.51781	160	0.794063			140	1.36031	160	0.826562
				170	0.703438					190	0.560312	170	0.819063							170	0.16875			170	0.264062			160	0.877188					170	0.702812			150	1.13969
				180	0.797188					200	0.597187	180	0.897813							180	0.242188			180	0.775
				190	0.973437															190	0.333125			190	1.07094
				200	0.719688															200	0.520938			200	1.17594
																				210	0.424375
																				220	0.5125
																				230	0.464062
[truncated: 34 more columns]

## Sheet: Data for Fig.3
Amplitude of responses to the first and second stimulation in double- pulse paradigm (50 ms interval).
	BF muscle			SOL muscle
	1st (%)	2nd (%)		1st (%)	2nd (%)
Control-1	100	4.8708		100	62.6975
Control-2	100	7.86317		100	22.1649
Control-3	100	7.9814		100	3.16098
Control-4	100	4.11067		100	2.66315
Control-5	100	6.48875		100	1.09546
Control-6	100	6.0022		100	9.65281
Control-7	100	1.90609		100	1.05416
Control-8	100	11		100	8.08262
Control-9	100	4.48842		100	24.9645
Control-10	100	11.0366		100	2.36782
Sprinter-1	100	1.15312		100	1.51067
Sprinter-2	100	12.4007		100	38.7165
Sprinter-3	100	6.14754		100	15.5062
Sprinter-4	100	7.52508		100	2.3109
Sprinter-5	100	5.09586		100	4.477
Sprinter-6	100	15.4819		100	31.6821
Sprinter-7	100	4.71562		100	2.27498
Sprinter-8	100	1.05047		100	2.22741
Sprinter-9	100	0.866242		100	0.662364
Sprinter-10	100	5.98864		100	12.5659

## Sheet: Data for Fig.4A
Effects of single-pulse elecrtical stimulation over rectus femoris on spinal refelx of biceps femoris
	Biceps Femoris muscle
		non-conditioned response (%)	conditieoned response (%)
	Control-1	100	85.9052
	Control-2	100	108.36
	Control-3	100	77.5339
	Control-4	100	44.5739
	Control-5	100	124.271
	Control-6	100	100.12
	Control-7	100	52.8668
	Control-8	100	48.0022
	Control-9	100	104.272
	Control-10	100	47.8199
	Sprinter-1	100	79.4364
	Sprinter-2	100	72.2211
	Sprinter-3	100	100
	Sprinter-4	100	97.5773
	Sprinter-5	100	78.5741
	Sprinter-6	100	93.4632
	Sprinter-7	100	93.1239
	Sprinter-8	100	87.0114
	Sprinter-9	100	49.8941
	Sprinter-10	100	81.5833

## Sheet: Data for Fig.4B
Effects of voluntary contraction of rectus femoris on spinal refelx of biceps femoris
	Biceps Femoris muscle
		non-conditioned response (%)	conditieoned response (%)
	Control-1	100	29.0431
	Control-2	100	57.3656
	Control-3	100	79.6234
	Control-4	100	23.1285
	Control-5	100	69.9109
	Control-6	100	55.2735
	Control-7	100	42.7589
	Control-8	100	32.6613
	Control-9	100	73.6331
	Control-10	100	13.509
	Sprinter-1	100	9.46471
	Sprinter-2	100	42.7628
	Sprinter-3	100	14.6039
	Sprinter-4	100	32.3828
	Sprinter-5	100	49.3441
	Sprinter-6	100	61.5566
	Sprinter-7	100	41.5732
	Sprinter-8	100	66.2018
	Sprinter-9	100	134.186
	Sprinter-10	100	16.9424

## Sheet: Data for Fig.4C
Effects of muscle vibration of rectus femoris on spinal refelx of biceps femoris
	Biceps Femoris muscle
		non-conditioned response (%)	conditieoned response (%)
	Control-1	100	11.112
	Control-2	100	26.4335
	Control-3	100	49.5552
	Control-4	100	22.2691
	Control-5	100	38.7545
	Control-6	100	8.0705
	Control-7	100	21.3328
	Control-8	100	40.5844
	Control-9	100	15.6291
	Control-10	100	6.87527
	Sprinter-1	100	16.4229
	Sprinter-2	100	37.4584
	Sprinter-3	100	21.8908
	Sprinter-4	100	20.0963
	Sprinter-5	100	13.482
	Sprinter-6	100	26.1741
	Sprinter-7	100	60.7025
	Sprinter-8	100	42.4743
	Sprinter-9	100	6.17042
	Sprinter-10	100	3.37126
						100	16.4229	1
						100	37.4584	2
						100	21.8908	3
						100	20.0963	4
						100	13.482	5
						100	26.1741	6
						100	60.7025	7
						100	42.4743	8
						100	6.17042	9
						100	3.37126	10
						100		1
						100		2
						100		3
						100		4
						100		5
						100		6
						100		7
						100		8
						100		9
						100		10
